# Supplementary material for: Understanding ethical challenges of family planning interventions in sub–Saharan Africa: a scoping review
Source: Front Glob Womens Health. 2023 Aug 22;4:1149632. doi: 10.3389/fgwh.2023.1149632 (PMC10478786; doi:10.3389/fgwh.2023.1149632)
Supplement: Supplementary file 1 [file Table1.xlsx]

## Sheet: FINAL
Author	Title	Date	Country	Study type	Funding source	Intervention description	Intervention type	Outcome indicator(s)	Outcome indicator type	Target population
Akamike et al.	Role of community resource persons in improving use of modern family planning methods among women of reproductive age in a rural area in Ebonyi State, Nigeria	2019	Nigeria	Quantitative	Not described	FP advocacy training about different contraceptive methods, examples of how to give FP advice and clarification of misconceptions about FP delivered to male and female community resource persons comprising women group leaders, village health workers, and other volunteers	Demand	Uptake of modern family planning methods	Quantitative	Married women of reproductive age
Aristide et al.	Design and pilot testing of a church-based intervention to address interpersonal and intrapersonal barriers to uptake of family planning in rural Tanzania: a qualitative implementation study	2020	Tanzania	Qualitative	The study was funded by grants from the Weill Cornell Dean’s Diversity, Healthcare Disparity Research Award and the John Templeton Foundation.	Educational seminar for church leaders to promote uptake of FP in the community	Demand	To understand the multidimensional factors impacting the decision to use FP in rural Tanzania	Qualitative	Men and women christian church attenders
Assaf et al.	Quality of care in family planning services in Senegal and their outcomes	2017	Senegal	Quantitative	The programme was funded by USAID	Provider counselling during client visits to FP services	Supply	Client satisfaction with FP services and knowledge of method protection from STIs based on data from the 2012-2013 Senegal Service Provision Assessment survey	Qualitative	Health providers and female clients
Babalola et al.	The impact of a regional family planning service promotion initiative in Sub-Saharan Africa: evidence from Cameroon	2001	Cameroon	Quantitative	Not described	Supply side: improve availability of different contraceptive methods and improve clinic management, client-provider interaction and infection prevention practices. Demand side: Mass media campaign, print materials, posters, comic strips and community activities that specifically sought to empower clients for demanding certain quality standards from clinic and providers. Local activities were conc…	Demand and Supply	Use of modern contraceptives; Perceptions on and use of modern contraceptives	Mixed	Women
Babalola et al.	Efficacy of a digital health tool on contraceptive ideation and use in Nigeria: Results of a cluster-randomized control trial	2019	Nigeria	Quantitative	The study was funded by USAID	Promoting positive contraceptive attitudes and encouraging women to adopt a modern contraceptive method through a mobile digital health tool pilot	Demand	Ideational and behavioural outcomes: thoughts about family size, perceived self-efficacy for communicating with a FP provider, spousal communication about family size and about contraceptive methods, rejecton of misconception that contraceptives are harmful to the womb, and current modern contraceptive use.	Mixed	Women of reproductive age
Bellows et al.	Increasing Contraceptive Access for Hard-to-Reach Populations with Vouchers and Social Franchising in Uganda	2017	Uganda	Quantitative	The study was funded by USAID and implemented by Marie Stopes International.	Social franchise and family planning voucher program to provide FP counseling and adding LARCs and PMs to the service mix	Supply	Estimated contribution to the CPR growth and to national-level additional users of contraception in Uganda, and the health impact (pregnancies and maternal deaths averted)	Quantitative	Hard-to-reach women
Benfield et al.	Fertility desires and the feasibility of contraception counseling among genital fistula patients in eastern Democratic Republic of the Congo	2011	Democratic Republic of the Congo	Quantitative	The programme was funded by EngenderHealth and Tides Foundation.	FP counselling and education (rhythm beads/fertility awareness, condoms, combined hormonal and progestin-only contraceptive pills, progestin injection, contraceptive implant, non-hormonal intrauterine device, and sterilization) delivered to genital fistula patients	Supply	Changes in contraception knowledge and use	Quantitative	Women with genital fistula
Burke et al.	Youth Voucher Program in Madagascar increases access to voluntary family planning and STI services for young people	2017	Madagascar	Quantitative	The programme was funded by USAID	Supply-side (youth-friendly social franchisee training and quality monitoring) and demand-side (free vouchers that reduce financial barriers to family planning access for young people)	Demand and Supply	Uptake of LARCs (IUD or implant) and short-acting methods, use of FP counseling and STI counseling services	Quantitative	Young people (men and women)
Cooper et al.	Successful proof of concept of family planning and immunisation integration in Liberia	2015	Liberia	Quantitative	The programme funded by USAID.	Integrated immunization and FP postpartum services to emphasize co-located provision of same day immunization and FP services. Vaccine providers were trained to provide brief, targeted FP and immunization messages and same-day FP referrals to mothers bringing their infants into the facility for routine immunizations	Supply	Contraceptive uptake	Quantitative	Mothers bringing their children for routine immunization
Dev et al.	Acceptability, feasibility and utility of a Mobile health family planning decision aid for postpartum women in Kenya	2019	Kenya	Qualitative	The study was funded by the Department of Global Health (Global Opportunity Health Fellowship) and School of Nursing (Hester McLaws Grant) at the University of Washington, and Sigma Theta Tau International (STTI), Psi-at-Large Chapter.	Interactive Mobile Application for Contraceptive Choice (iMACC) client tool focused decision aid designed to support family planning (FP) counseling and uptake	Supply	Acceptability and feasibility of the Interactive Mobile Application for Contraceptive Choice [iMACC] mobile decision aid in Kenya.	Qualitative	Postpartum women and FP providers
Duvall et al.	Scaling up delivery of contraceptive implants in sub-Saharan Africa: operational experiences of Marie Stopes International	2014	sub-saharan Africa (multi country)	Quantitative	Programme was funded by Marie Stopes international (by funds from USAID)	Supply side: Provided implants in 15 sub-Saharan African countries and methods mix in static and mobile clinics Demand side: generate demand for contraceptives with community campaign emphasizing implants and social franchising	Demand and Supply	Number of implants delivered, implant discontinuation rates among clients, and cost per couple-year of protection (CYP)	Quantitative	Women
Eluwa et al.	Success providing postpartum intrauterine devices in private-sector health care facilities in Nigeria: factors associated with uptake	2016	Nigeria	Quantitative	Programme was funded by Marie Stopes international (by funds from USAID)	Training for healthcare providers on how to provide LARCs and other contraceptive methods for postpartum women	Supply	Uptake of postpartum IUDs	Quantitative	Postpartum women
Eva et al.	Experiences With the Levonorgestrel Intrauterine System Among Clients, Providers, and Key Opinion Leaders: A Mixed-Methods Study in Nigeria	2018	Nigeria	Mixed methods	Programme was funded by Marie Stopes international (by funds from USAID and ICA foundation)	High-quality FP counseling and training for voluntary contraceptive services including LARCs and method mixing	Supply	Experiences with and attitudes toward the levonorgestrel intrauterine system (LNG IUS) and number of LNG IUS inserted	Qualitative	Women, health providers, and key opinion leaders in the community
Ezugwu et al.	Acceptance of postpartum intrauterine contraceptive device among women attending antenatal care in a low-resource setting in Nigeria	2020	Nigeria	Quantitative	Not described	Method choices (oral contraceptive pills; barrier methods; injectables; subdermal contraceptive implants; and IUCDs including PPIUDs.) at the antenatal units of the two secondary health facilities in the city of Enugu	Supply	Knowledge and willingness to accept postpartum IUDs and possible barriers towards accepting	Quantitative	Pregnant women
Gold et al.	Increasing access to family planning choices through public-sector social franchising: the experience of Marie Stopes International in Mali	2017	Mali	Mixed methods	Programme was funded by Marie Stopes Mali (by funds from USAID)	Supply side: Social Franchising by building capacity of service providers, quality improvement interventions and supply chain for contraceptive. Social Franchising: FP counseling, provision of short-term contraceptives, and provision and removal of LARCs (IUD and implants), HIV counseling and referrals and appointments for voluntary female sterilization Demand side: local awareness creation, cont…	Demand and Supply	Access (CYP, number of family planning clients, efficiency (number of CYPs generated by each franchisee each year), quality (clinical quality, client satisfaction, equity (the extent to which a program ensures all clients have an equal or fair opportunity to access services),	Mixed	Women
Graffy et al.	Creating a whole institution approach to in-service training in sexual and reproductive health in Uganda	2016	Uganda	Mixed methods	The study was funded by the Royal College of General Practitioners Eric Gambrill Travelling Fellowship (Clare Goodhart) (Belgium) and the Scottish Episcopal Church (Sarah Capewell).	Two layer training for service providers First layer: Epidemiological information on the detrimental impact of unwanted pregnancies and over-large families, knowledge and change attitudes towards available contraceptive methods (injection, implant, IUD and combined oral contraceptive). 2nd layer: Counselling and practical skills about different contraceptive methods to extend the reach of SRH ser…	Supply	Changes in pre-course and post-course knowledge and confidence in delivering FP counselling and contraceptive provision and comments about how training could be improved	Mixed	Health providers
Hackett et al.	Evaluating the Implementation of an Intervention to Improve Postpartum Contraception in Tanzania: A Qualitative Study of Provider and Client Perspective	2020	Tanzania	Qualitative	The study was funded by an anonymous funder	Training on the provision and counselling of postpartum IUDs as well as counseling about method mixing (condoms, oral contraceptive pills, emergency contraceptives, natural family planning methods, injectables, implants, IUDs, and voluntary surgical sterilization)	Supply	Perspectives of providers on implementation, and receptiveness of women toward postpartum IUD services	Qualitative	Health providers and women
Harrington et al.	mHealth SMS intervention on Postpartum Contraceptive Use Among Women and Couples in Kenya: A Randomized Controlled Trial	2019	Kenya	Quantitative	The study funded by The Society of Family Planning (US)	Tailored and interactive programme allowing SMS dialogue (2-way SMS) with a clinician and real-time support to postpartum contraceptive use among women and couples	Supply	Current self-reported use of a highly effective contraceptive (HEC) method ( at 6 months postpartum permanent contraception (male or female), contraceptive implant, copper intrauterine device (IUD), injectable contraception (depot medroxyprogesterone acetate), and oral contraception)	Quantitative	Pregnant women and male partners
Ho and Wheeler	Using program data to improve access to family planning and enhance the method mix in conflict-affected areas of the Democratic Republic of the Congo	2018	Democratic Republic of the Congo	Mixed methods	The programme was funded by International Rescue Committee (IRC)	Supply side: Provide a range of contraceptive methods including long-acting, short-acting, and permanent methods. Competency-based training, supportive supervision, procurement and supply chain management, and support data collection Demand side: community meetings, home visits	Demand and Supply	Contraceptive method mixing, contraception uptake, factors and people that influence family planning decisions, sources of information method choice, quality of services, reasons for adopting family planning, reasons for not adopting family planning.	Mixed	Heterosexual couple non users
Hoke et al.	Community-based provision of injectable contraceptives in Madagascar: 'task shifting' to expand access to injectable contraceptives	2012	Madagascar	Qualitative	The programme was funded by USAID through the Contraceptive and Reproductive Health Technologies Research and Utilization Cooperative Agreement	Community-Based distribution (CBD) of injectables by non-medical trained workers. Training to the CBDs about counseling and injection technique, basic reproductive physiology, contraceptive methods available inn Madagascar, and counseling to support informed reproductive decision making	Supply	Community-Based distribution of injectables by non-medical trained workers, knowledge and competence in Depot Medroxyprogesterone Acetate (DMPA) DMPA training, Depot Medroxyprogesterone Acetate (DMPA) injectable contraceptive use	Mixed	Community base workers and women
Igras et al.	Moving from theory to practice: A participatory social network mapping approach to address unmet need for family planning in Benin	2017	Benin	Mixed methods	The programme was funded by USAID	Community-based social network activities	Demand	User acceptability	Mixed	Heterosexual couples
Keogh et al.	Postpartum contraception in Northern Tanzania: patterns of use, relationship to antenatal intentions, and impact of antenatal counseling	2015	Tanzania	Quantitative	The study was funded by UNDP/UNFPA/UNICEF/WHO/World Bank	Incorporated contraceptive counseling as part of routine post-test HIV counseling	Supply	Contraceptive method choice, contraceptive uptake, and reasons given for not using contraception in postpartum period. Follow up survey at 6–15 months postpartum examined patterns and determinants of postpartum contraceptive use, assessed their correspondence with antenatal intentions, and evaluated the impact of the intervention	Quantitative	Pregnant women
Kiemtore et al.	Interventions to improve the use of long-acting reversible contraceptive methods at primary health centers in Burkina Faso†	2019	Burkina Faso	Quantitative	The programme was funded by Planned Parenthood Global	Supply side: The training consisted of a 12-day workshop that took place at the university teaching hospital in Ouagadougou. The first 6 days updated the providers’ knowledge of family planning methods, including intrauterine contraceptive device (IUCD), implants, injectable contraceptives, pills, and condoms. The next 6 days were used to practice counseling and use of contraceptives methods. Emp…	Demand and Supply	Number of new users of FP, number of new users of LARC methods.	Quantitative	Women
Krenn et al.	Using behavior change communication to lead a comprehensive family planning program: the Nigerian Urban Reproductive Health Initiative	2014	Nigeria	Quantitative	The project was funded by the Bill & Melinda Gates Foundation	Multiple communication channels to foster FP dialogue, social approval, and knowledge about contraceptives. Mobile service delivery was launched in the third year to improve access to clinical methods in slums	Demand and Supply	The estimated effect of demand generation activities on contraceptive use and the proportion of clinic- provided family planning services attributed to outreach visits	Quantitative	Men and women of reproductive age
Lemani et al.	Effect of family planning interventions on couple years of protection in Malawi	2018	Malawi	Quantitative	The study was funded by Bill and Melinda Gates Foundation	Demand side: Community mobilization/demand creation, Radio discussion panel with religious leaders (Mass media), creation of family planning task forces, establishment of family planning champions, Supply side: provider training and mentoring, LARC training courses, providers trained in LARC, mentors in LARC.	Demand and Supply	Couple years of protection (CYP) and uptake of LARCs	Quantitative	Women
Malama et al.	A couple-focused, integrated unplanned pregnancy and HIV prevention program in urban and rural Zambia (Long-acting reversible contraception (LARC): controversies & evidence)	2020	Zambia	Quantitative	The study was funded by the UK Department for International Development. Additional support was provided from the National Institute of Child Health and Development (NICHD R01 HD40125); National Institute of Mental Health (NIMH R01 66767; K01 MH107320); the AIDS International Training and Research Program Fogarty International Center (the Emory Center for AIDS Research (P30 AI050409); National In…	Incorporated couples' FP counseling services into existing voluntary HIV counseling and testing services. In addition, provided clinics with 2 LARC methods (Paragard copper T IUD and Jadelle hormonal implant)	Supply	Number of counselors trained in couples voluntary HIV counseling and testing and couples family counseling, number of nurses trained in LARC insertion and removal, number of couples receiving couples voluntary HIV counseling and testing and couples family counseling, number of couples receiving LARC insertions, number of HIV infections averted, and number of unplanned pregnancies averted	Quantitative	Heterosexual couples
Mukamuyango et al.	Motivational interviewing to promote long-acting reversible contraception among Rwandan couples wishing to prevent or delay pregnancy	2020	Rwanda	Quantitative	The study was funded by National Institutes of Health, AIDS International Training and Research Program, Fogarty International Center and the Emory Center for AIDS research. Additional support was provided by the sub Saharan African network for TB/HIV Research Excellence and the International AIDS Vaccine Initiative	Couples-focused joint family-planning and HIV counseling intervention using motivational interviewing to enhance uptake of LARCS	Supply	Uptake of long-acting reversible contraception	Quantitative	Heterosexual couples
Ngo et al.	Evaluating a LARC Expansion Program in 14 Sub-Saharan African Countries: A Service Delivery Model for Meeting FP2020 Goals	2017	Burkina Faso, Ethiopia, Ghana, Kenya, Madagascar, Malawi, Mali, Nigeria, Senegal, Sierra Leone, Tanzania, Uganda, Zambia and Zimbabwe.	Quantitative	Not described	Supply side: LARCs were delivered through MSI’s three main service delivery channels: static clinics, mobile outreach units, and social franchising of private sector providers. Demand side: alternative financing mechanisms, and demand generation.	Demand and Supply	Number of LARCs provided and the percentages of LARC clients who had not used a modern contraception in the last 3 months and percentages of clients who switched from a short-term contraception to LARC methods	Quantitative	Women
Ojanduru et al.	Testing a proof of concept model for group couples counseling in family planning in Northern Uganda	2018	Uganda	Mixed methods	The programme was funded by USAID	Trained facilitators on human fertility, FP, healthy timing and spacing, fertility awareness methods, and co-facilitation skills to deliver community learning and group counseling activities	Supply	Intervention reach, facilitator competence, couples' knowledge of method use, and community acceptability	Mixed	Heterosexual couples, youth facilitators, health service providers, and community leaders
Okigbo et al.	Exposure to family planning messages and modern contraceptive use among men in urban Kenya, Nigeria, and Senegal: a cross-sectional study	2015	Kenya, Nigeria, and Senegal	Quantitative	The programme was funded by the Bill & Melinda Gates Foundation	Demand-generation activities including exposure to FP messages via mass media, print media, interpersonal communication, and community events	Demand	The outcome variable is the use of modern contraceptive methods, defined as the man’s report of whether he or his partner was using any of the following methods at the time of interview: male condom, female condom, male sterilization, female sterilization, daily pills, injection, implant, intrauterine device (IUD), emergency pills, diaphragm, spermicides (gels and foams), lactational amenorrhea m…	Quantitative	Men
Rattan et al.	Rapid contraceptive uptake and changing method mix with high use of long-acting reversible contraceptives in crisis-affected populations in Chad and the Democratic Republic of the Congo	2016	Chad and Democratic Republic of Congo	Mixed methods	The programme was funded by CARE	To increase the availability, quality, and use of contraception, with a particular focus on highly effective and long-acting reversible methods (intrauterine devices (IUDs) and implants) by supporting government health systems.	Supply	Contraceptive use uptake patterns, factors contributing to the observed method mixing, and factors contributing to early contraceptive use patterns	Mixed	Women
Samuel and Desta	Strengthening postabortion family planning services in Ethiopia: expanding contraceptive choice and improving access to long-acting reversible contraception	2016	Ethiopia	Quantitative	The programme was funded by an anonymous donor	Supply side: interventions to improve service delivery standards and provide accessible, high-quality PAFP services acceptable to all clients. The ultimate goal of the intervention was to improve all components of comprehensive abortion care. However, increasing the uptake of postabortion contraception and improving the contraceptive method mix, with special attention to LARC methods, was a major…	Demand and Supply	Uptake of postabortion contraception in intervention facilities	Quantitative	Women seeking abortions/postabortion care
Sedlander et al.	Understanding modern contraception uptake in one Ethiopian community: a case study	2018	Ethiopia	Qualitative	The programme was funded by the Ethiopian government	Supply side: Brings health education and a range of primary care health services to rural areas. The program adopts a diffusion model, which posits that community change occurs incrementally, by training early adopters first and then moving to the next group that may be ready to change. They provide counselling and contraceptives.	Supply	How key features of local contexts, community perceptions, and messaging by HEWs have contributed to the increased use of modern contraception in one community in Ethiopia.	Qualitative	Men, women, adolescents, community health workers and key informants
Shattuck et al.	Encouraging Contraceptive Uptake by Motivating Men to Communicate About Family Planning: The Malawi Male Motivator Project	2011	Malawi	Quantitative	The study was funded by the Contraceptive and Reproductive Health Technology Research and Utilization cooperative agreement between Family Health International and the US Agency for International Development	The intervention design is based on the information–motivation–behavioral skills (IMB) model. In the application of this model to family planning in Malawi, the 3 fundamental determinants of couples’ uptake of modern contraceptive use are: (1) information on modern family-planning methods and locally available resources, a prerequisite of behavior change; (2) motivation to act on knowledge and im…	Demand	Couples’ contraceptive uptake	Quantitative	Heterosexual couples
Speizer et al.	Demand generation activities and modern contraceptive use in urban areas of four countries: a longitudinal evaluation	2014	India, Kenya, Nigeria, and Senegal	Quantitative	The programme was funded by the Bill & Melinda Gates Foundation	Demand side: Addressing social norms and barriers that inhabit FP use by community mobilization and print media. Local and mass media campaigns by TV. theater, community campaigns and radio. Building capacity with local implementing partners to FP/RH goals and needs. Discussion led by midwives over FP needs, engage with religious leaders and community leaders. Community activities in different lo…	Demand and Supply	Use of modern contraceptive methods	Quantitative	Women
Tang et al.	Implementation of postpartum intrauterine device (PPIUD) services across 10 districts in Malawi	2018	Malawi	Quantitative	The programme was funded by the Bill & Melinda Gates Foundation	Demand side: advocacy campaign PPIUD traditional chief, FP task force with traditional chief (key community members), community activities, recruited FP advocacy players to explain benefits of FP (former or current users of IUDs, men who are supportive of FP, local CHWs,), sensitize religious leaders, radio discussions with religious leaders about FP. Supply side: Training to service providers on…	Demand and Supply	Number of postpartum intrauterine device (PPIUD) insertions	Quantitative	Service providers, traditional chiefs, religious leaders, churches, mosques
Thurston et al.	Establishing and scaling-up clinical social franchise networks: lessons learned from Marie Stopes International and Population Services International	2015	LMICs	Quantitative	The programme was funded by USAID under the Support for International Family Planning Organizations (SIFPO) projects implemented by Marie Stopes International and Population Services International	Focus on franchising approaches. The social franchising from the supply side (building the capacity of franchisee clinics) and client engagement, BCC, and strategies for equitable access.	Supply	Couple years of protection (CYP)	Quantitative	Heterosexual couples
Tran et al.	Effectiveness of post-partum family planning interventions on contraceptive use and method mix at 1 year after childbirth in Kinshasa, DR Congo (yam daabo): a single-blind, cluster-randomised controlled trial	2020	Democratic Republic of the Congo	Quantitative	The study was funded by the government of France in the context of the Muskoka Initiative on Maternal and Child Health. The UNDP/UNFPA/UNICEF/WHO/World Bank Special Programme of Research, Development and Research Training in Human Reproduction funded the grant extension to allow participant follow-up until 12 months post partum.	Demand side: A package of six low-technology, client appointment cards, and invitation letters to attend appointments for partners), aimed at strengthening existing primary health-care services and enhancing demand for them, doubled the use of modern contraceptives at 12 months post partum (i.e., 55% uptake in intervention recipients vs 29% in routine-care users). Suppy side: offered at least 3 m…	Demand and Supply	Prevalence of modern contraceptive use 12 months after delivery	Quantitative	Postpartum women
Tumlinson et al.	Quality of Care and Contraceptive Use in Urban Kenya	2015	Kenya	Quantitative	The programme was funded by the Bill and Melinda Gates Foundation	Demand side: Addressing social norms and barriers that inhabit FP use by community mobilization and print media. Local and mass media campaigns by TV. theater, community campaigns and radio. Building capacity with local implementing partners to FP/RH goals and needs. Discussion led by midwives over FP needs, engage with religious leaders and community leaders. Community activities in different lo…	Demand and Supply	Modern contraceptive method use	Quantitative	Women
Weidert et al.	Community health workers as social marketers of injectable contraceptives: a case study from Ethiopia	2017	Ethiopia	Quantitative	The study was funded by the Joffe Charitable Trust, the Bixby Center for Population, Health and Sustainability, and Rotary International	Service delivery model that combines community-based distribution (CBD) of contraception with social marketing. Supply side: CHW trained to administer injectables and provide counselling and referrals to the facilties for other contraceptive methods. Provided with injectables. Demand side: subsidized injectables but user paid 5 birr (UD$ 0.30),CHW received 2 birr (US$ 0,12) incentive for each inj…	Demand and Supply	Number of depot medroxyprogesterone acetate (DMPA) injections administered and couple-years of protection (CYP)	Quantitative	Women
